# Supplementary material for: Estimation of Several Wood Biomass Calorific Values from Their Proximate Analysis Based on Artificial Neural Networks
Source: Materials (Basel). 2025 Jul 10;18(14):3264. doi: 10.3390/ma18143264 (PMC12298734; doi:10.3390/ma18143264)
Supplement: Supplementary file 1 [file materials-18-03264-s001.zip]

Archive with 1 entries (1 files):
- materials-3699676-supplementary.pdf
